# Supplementary material for: LOVD–DASH: A comprehensive LOVD database coupled with diagnosis and an at‐risk assessment system for hemoglobinopathies
Source: Hum Mutat. 2019 Sep 11;40(12):2221–9. doi: 10.1002/humu.23863 (PMC6899610; doi:10.1002/humu.23863)
Supplement: Supplementary file 1 — Supporting information [file HUMU-40-2221-s001.xlsx]

## Sheet: LOVD_Genome_Variants_2019-07-01
Variant ID	Chromosome	Type	DNA change (genomic) (hg19)	DB-ID	ClassClinical
1	16	Substitution	g.213795T>C	HBA2_000003	uncertain significance
2	11	Substitution	g.5250168G>A	HBB_000001	uncertain significance
3	11	Substitution	g.5252251T>C	HBB_000002	uncertain significance
4	11	Substitution	g.5255912A>G	HBD_000001	Likely benign
5	11	Substitution	g.5255989T>C	HBD_000002	Likely benign
6	11	Substitution	g.5256647A>G	HBD_000003	Likely benign
7	11	Substitution	g.5257778G>A	HBD_000004	Likely benign
8	11	Substitution	g.5258038T>A	HBD_000005	Likely benign
9	11	Substitution	g.5258162A>G	HBD_000006	Likely benign
10	11	Substitution	g.5258265T>C	HBD_000007	Likely benign
11	11	Substitution	g.5258429T>C	HBD_000008	Likely benign
12	11	Substitution	g.5258490A>T	HBD_000009	Likely benign
13	11	Substitution	g.5258592C>T	HBD_000010	Likely benign
14	11	Substitution	g.5258827G>C	HBD_000011	Likely benign
15	11	Substitution	g.5258852G>A	HBD_000012	Likely benign
16	11	Substitution	g.5258856T>A	HBD_000013	Likely benign
17	11	Substitution	g.5258989C>A	HBD_000014	Likely benign
18	11	Insertion	g.5259103_5259104insAC	HBD_000015	Likely benign
19	11	Substitution	g.5259289C>T	HBD_000016	Likely benign
20	11	Substitution	g.5259292T>A	HBD_000017	Likely benign
21	11	Substitution	g.5259727G>C	HBD_000018	Likely benign
22	11	Substitution	g.5260458T>C	HBD_000019	Likely benign
23	11	Substitution	g.5260576T>C	HBD_000020	Likely benign
24	11	Substitution	g.5261239C>G	HBD_000021	Likely benign
25	11	Substitution	g.5269806C>A	HBG1_000001	uncertain significance
26	11	Substitution	g.5269931G>A	HBG1_000002	uncertain significance
27	11	Substitution	g.5270002G>A	HBG1_000003	uncertain significance
28	11	Deletion	g.5270344_5270347del	HBG1_000019	uncertain significance
29	11	Substitution	g.5271671C>T	HBG1_000005	uncertain significance
30	11	Substitution	g.5272154T>C	HBG1_000006	uncertain significance
31	11	Insertion	g.5272553_5272554insAA	HBG1_000007	uncertain significance
32	11	Substitution	g.5272682C>G	HBG1_000008	uncertain significance
33	11	Substitution	g.5273147C>G	HBG2_000020	uncertain significance
34	11	Substitution	g.5273541G>A	HBG2_000021	uncertain significance
35	11	Substitution	g.5273687A>C	HBG1_000011	uncertain significance
36	11	Substitution	g.5274267C>T	HBG2_000001	uncertain significance
37	11	Insertion	g.5274452_5274453insT	HBG2_000018	uncertain significance
38	11	Substitution	g.5274717A>C	HBG2_000003	uncertain significance
39	11	Substitution	g.5275178T>C	HBG2_000004	uncertain significance
40	11	Substitution	g.5275240G>A	HBG2_000005	uncertain significance
41	11	Substitution	g.5275343C>T	HBG2_000006	uncertain significance
42	11	Substitution	g.5275407T>C	HBG2_000007	uncertain significance
43	11	Substitution	g.5276169G>A	HBG2_000008	uncertain significance
44	11	Substitution	g.5277078A>T	HBG2_000009	uncertain significance
45	11	Substitution	g.5277236C>A	HBG2_000010	uncertain significance
46	11	Substitution	g.5277291C>T	HBG2_000011	uncertain significance
47	11	Substitution	g.5280022C>G	HBG2_000012	uncertain significance
48	11	Deletion	g.5280840del	HBG2_000019	uncertain significance
49	11	Substitution	g.5290053C>T	HBE1_000001	uncertain significance
50	11	Substitution	g.5290370C>G	HBE1_000002	uncertain significance
51	11	Substitution	g.5291532G>A	HBE1_000003	uncertain significance
52	11	Insertion	g.5291564dup	HBE1_000008	uncertain significance
53	11	Substitution	g.5291628C>G	HBE1_000005	uncertain significance
54	11	Substitution	g.5291830A>G	HBE1_000006	uncertain significance
55	11	Substitution	g.5291872T>C	HBE1_000007	uncertain significance
56	11	Deletion	g.5294135del	HBE1_000010	uncertain significance
57	11	Substitution	g.5297582A>C	HBE1_000009	uncertain significance
58	11	Substitution	g.5301648G>A	HBE1_000010	uncertain significance
59	19	Insertion	g.12996519_12996525dup	KLF1_000021	Likely pathogenic
60	2	Substitution	g.60689441T>C	BCL11A_000001	Likely benign
61	2	Substitution	g.60713235A>G	BCL11A_000015	Likely benign
62	2	Substitution	g.60714861A>C	BCL11A_000003	Likely benign
63	2	Substitution	g.60718043T>G	BCL11A_000004	Likely benign
64	2	Substitution	g.60718347C>T	BCL11A_000014	Likely benign
65	2	Substitution	g.60719970C>A	BCL11A_000013	Likely benign
66	2	Substitution	g.60720951A>G	BCL11A_000007	Likely benign
67	6	Substitution	g.135419038C>A	HBS1L_000001	Likely benign
68	6	Substitution	g.135422296A>T	HBS1L_000002	Likely benign
69	6	Substitution	g.135424179C>G	HBS1L_000003	Likely benign
70	6	Substitution	g.135426558A>T	HBS1L_000004	Likely benign
71	6	Substitution	g.135426573A>G	HBS1L_000005	Likely benign
72	6	Substitution	g.135427817G>A	HBS1L_000006	Likely benign
73	6	Substitution	g.135431640T>C	HBS1L_000007	Likely benign
74	6	Substitution	g.135451564T>A	MYB_000001	Likely benign
75	16	Substitution	g.213795T>C	HBA2_000003	uncertain significance
76	11	Substitution	g.5250168G>A	HBB_000001	uncertain significance
77	11	Substitution	g.5252251A>G	HBB_000002	uncertain significance
78	11	Substitution	g.5255912A>G	HBD_000001	Likely benign
79	11	Substitution	g.5255989T>C	HBD_000002	Likely benign
80	11	Substitution	g.5256647A>G	HBD_000003	Likely benign
81	11	Substitution	g.5257778G>A	HBD_000004	Likely benign
82	11	Substitution	g.5258038T>A	HBD_000005	Likely benign
83	11	Substitution	g.5258162A>G	HBD_000006	Likely benign
84	11	Substitution	g.5258265T>C	HBD_000007	Likely benign
85	11	Substitution	g.5258429T>C	HBD_000008	Likely benign
86	11	Substitution	g.5258490A>T	HBD_000009	Likely benign
87	11	Substitution	g.5258592C>T	HBD_000010	Likely benign
88	11	Substitution	g.5258827G>C	HBD_000011	Likely benign
89	11	Substitution	g.5258852G>A	HBD_000012	Likely benign
90	11	Substitution	g.5258856T>A	HBD_000013	Likely benign
91	11	Substitution	g.5258989C>A	HBD_000014	Likely benign
92	11	Insertion	g.5259103_5259104insAC	HBD_000015	Likely benign
93	11	Substitution	g.5259289C>T	HBD_000016	Likely benign
94	11	Substitution	g.5259292T>A	HBD_000017	Likely benign
95	11	Substitution	g.5259727G>C	HBD_000018	Likely benign
96	11	Substitution	g.5260458T>C	HBD_000019	Likely benign
97	11	Substitution	g.5260576T>C	HBD_000020	Likely benign
98	11	Substitution	g.5261239C>G	HBD_000021	Likely benign
99	11	Substitution	g.5269806C>A	HBG1_000001	uncertain significance
100	11	Substitution	g.5269931G>A	HBG1_000002	uncertain significance
101	11	Substitution	g.5270002G>A	HBG1_000003	uncertain significance
102	11	Deletion	g.5270344_5270347del	HBG1_000019	uncertain significance
103	11	Substitution	g.5271671C>T	HBG1_000005	uncertain significance
104	11	Substitution	g.5272154T>C	HBG1_000006	uncertain significance
105	11	Insertion	g.5272553_5272554insAA	HBG1_000017	uncertain significance
106	11	Substitution	g.5272682C>G	HBG1_000008	uncertain significance
107	11	Substitution	g.5273147C>G	HBG2_000020	uncertain significance
108	11	Substitution	g.5273541G>A	HBG2_000021	uncertain significance
109	11	Substitution	g.5273687T>G	HBG2_000022	uncertain significance
110	11	Substitution	g.5274267C>T	HBG2_000001	uncertain significance
111	11	Insertion	g.5274452_5274453insT	HBG2_000002	uncertain significance
112	11	Substitution	g.5274717A>C	HBG2_000003	uncertain significance
113	11	Substitution	g.5275178T>C	HBG2_000004	uncertain significance
114	11	Substitution	g.5275240G>A	HBG2_000005	uncertain significance
115	11	Substitution	g.5275343C>T	HBG2_000006	uncertain significance
116	11	Substitution	g.5275407T>C	HBG2_000007	uncertain significance
117	11	Substitution	g.5276169G>A	HBG2_000008	uncertain significance
118	11	Substitution	g.5277078A>T	HBG2_000009	uncertain significance
119	11	Substitution	g.5277236C>A	HBG2_000010	uncertain significance
120	11	Substitution	g.5277291C>T	HBG2_000011	uncertain significance
121	11	Substitution	g.5280022G>C	HBG2_000023	uncertain significance
122	11	Deletion	g.5280840del	HBG2_000019	uncertain significance
123	11	Substitution	g.5290053C>T	HBE1_000001	uncertain significance
124	11	Substitution	g.5290370C>G	HBE1_000002	uncertain significance
125	11	Substitution	g.5291532G>A	HBE1_000003	uncertain significance
126	11	Insertion	g.5291564dup	HBE1_000004	uncertain significance
127	11	Substitution	g.5291628C>G	HBE1_000005	uncertain significance
128	11	Substitution	g.5291830A>G	HBE1_000006	uncertain significance
129	11	Substitution	g.5291872T>C	HBE1_000007	uncertain significance
130	11	Deletion	g.5294135del	HBE1_000010	uncertain significance
131	11	Substitution	g.5297582A>C	HBE1_000009	uncertain significance
132	11	Substitution	g.5301648G>A	HBE1_000010	uncertain significance
134	2	Substitution	g.60689441T>C	BCL11A_000001	Likely benign
135	2	Substitution	g.60713235A>G	BCL11A_000002	Likely benign
136	2	Substitution	g.60714861A>C	BCL11A_000012	Likely benign
137	2	Substitution	g.60718043T>G	BCL11A_000018	Likely benign
138	2	Substitution	g.60718347C>T	BCL11A_000005	Likely benign
139	2	Substitution	g.60719970C>A	BCL11A_000006	Likely benign
140	2	Substitution	g.60720951A>G	BCL11A_000011	Likely benign
141	6	Substitution	g.135419038C>A	HBS1L_000001	Likely benign
142	6	Substitution	g.135422296A>T	HBS1L_000002	Likely benign
143	6	Substitution	g.135424179C>G	HBS1L_000003	Likely benign
144	6	Substitution	g.135426558A>T	HBS1L_000004	Likely benign
145	6	Substitution	g.135426573A>G	HBS1L_000005	Likely benign
146	6	Substitution	g.135427817G>A	HBS1L_000006	Likely benign
147	6	Substitution	g.135431640T>C	HBS1L_000007	Likely benign
148	6	Substitution	g.135451564T>A	MYB_000001	Likely benign
149	11	Substitution	g.5276525T>G	HBG2_000016	Pathogenic
152	11	Duplication	g.5157109_5361649dup	HBD_000031	Uncertain significance
153	11	Substitution	g.5275637T>C	HBG2_000017	Uncertain significance
154	11	Substitution	g.5275533C>G	HBG2_000013	Uncertain significance
155	11	Deletion	g.5274949del	HBG2_000015	Uncertain significance
157	6	Substitution	g.135440657A>G	MYB_000002	Likely benign
158	6	Substitution	g.135442525T>C	MYB_000003	Likely benign
159	6	Substitution	g.135443212A>G	MYB_000004	Likely benign
160	6	Substitution	g.135445448C>T	MYB_000005	Likely benign
161	6	Substitution	g.135445814T>A	MYB_000007	Likely benign
162	6	Substitution	g.135447773T>C	MYB_000006	Likely benign
163	6	Substitution	g.135447820T>C	MYB_000013	Likely benign
164	6	Substitution	g.135449315C>T	MYB_000012	Likely benign
165	6	Substitution	g.135450755T>C	MYB_000011	Likely benign
166	6	Substitution	g.135451564T>A	MYB_000001	Likely benign
167	6	Substitution	g.135451580C>T	MYB_000010	Likely benign
168	6	Substitution	g.135455329A>G	MYB_000009	Likely benign
169	6	Substitution	g.135455329A>G	MYB_000009	Likely benign
170	6	Substitution	g.135458071T>C	MYB_000008	Likely benign
171	6	Substitution	g.135401371C>T	HBS1L_000013	Likely benign
172	6	Substitution	g.135411228T>C	HBS1L_000022	Likely benign
173	6	Substitution	g.135414209G>A	HBS1L_000012	Likely benign
174	6	Substitution	g.135415208G>A	HBS1L_000023	Likely benign
175	6	Deletion	g.135418633_135418635del	HBS1L_000014	Likely benign
176	6	Substitution	g.135418916A>G	HBS1L_000017	Likely benign
177	6	Substitution	g.135419018T>C	HBS1L_000019	Likely benign
178	6	Substitution	g.135419038C>A	HBS1L_000001	Likely benign
179	6	Deletion	g.135419038del	HBS1L_000021	Likely benign
180	6	Substitution	g.135419254T>C	HBS1L_000009	Likely benign
181	6	Substitution	g.135419631A>G	HBS1L_000018	Likely benign
182	6	Substitution	g.135419688T>C	HBS1L_000020	Likely benign
183	6	Deletion	g.135421068del	HBS1L_000016	Likely benign
184	6	Substitution	g.135422296A>T	HBS1L_000002	Likely benign
185	6	Substitution	g.135423412G>A	HBS1L_000024	Likely benign
186	6	Substitution	g.135424179C>G	HBS1L_000003	Likely benign
187	6	Deletion	g.135424724del	HBS1L_000010	Likely benign
188	6	Substitution	g.135426558A>T	HBS1L_000004	Likely benign
189	6	Substitution	g.135426573A>G	HBS1L_000005	Likely benign
190	6	Substitution	g.135427144C>A	HBS1L_000025	Likely benign
191	6	Substitution	g.135427159T>C	HBS1L_000026	Likely benign
192	6	Substitution	g.135427817G>A	HBS1L_000006	Likely benign
193	6	Substitution	g.135431640T>C	HBS1L_000007	Likely benign
194	6	Substitution	g.135431640T>C	HBS1L_000007	Likely benign
195	6	Substitution	g.135432061A>G	HBS1L_000027	Likely benign
196	6	Substitution	g.135432552T>C	HBS1L_000011	Likely benign
197	6	Substitution	g.135435171G>A	HBS1L_000028	Likely benign
198	6	Substitution	g.135435501T>C	HBS1L_000015	Likely benign
199	6	Substitution	g.135437386T>C	HBS1L_000029	Likely benign
200	6	Substitution	g.135324165A>C	HBS1L_000008	Likely benign
201	2	Substitution	g.60738508A>G	BCL11A_000008	Likely benign
202	2	Substitution	g.60730344G>A	BCL11A_000010	Likely benign
203	2	Substitution	g.60729294G>A	BCL11A_000016	Likely benign
204	2	Substitution	g.60720951A>G	BCL11A_000011	Likely benign
205	2	Substitution	g.60720246C>T	BCL11A_000017	Likely benign
206	2	Substitution	g.60719970C>A	BCL11A_000013	Likely benign
207	2	Substitution	g.60718347C>T	BCL11A_000014	Likely benign
208	2	Substitution	g.60718043T>G	BCL11A_000018	Likely benign
211	2	Substitution	g.60704933T>A	BCL11A_000009	Likely benign
212	2	Substitution	g.60704484T>A	BCL11A_000019	Likely benign
214	19	Substitution	g.12997942C>T	KLF1_000008	Likely pathogenic
215	19	Substitution	g.12996740A>G	KLF1_000010	Likely pathogenic
216	19	Insertion	g.12996561dup	KLF1_000011	Likely pathogenic
218	19	Substitution	g.12996152C>G	KLF1_000007	Likely pathogenic
219	19	Substitution	g.12996151G>T	KLF1_000012	Likely pathogenic
221	19	Substitution	g.12996143G>A	KLF1_000013	Likely pathogenic
222	19	Insertion	g.12996141_12996144dup	KLF1_000018	Likely pathogenic
223	19	Substitution	g.12996130C>T	KLF1_000019	Likely pathogenic
224	19	Substitution	g.12995860C>G	KLF1_000020	Likely pathogenic
225	19	Substitution	g.12995834C>T	KLF1_000017	Likely pathogenic
226	19	Substitution	g.12995821A>G	KLF1_000005	Likely pathogenic
227	19	Substitution	g.12995796C>T	KLF1_000009	Likely pathogenic
228	19	Substitution	g.12995787G>C	KLF1_000016	Likely pathogenic
229	19	Substitution	g.12995776G>T	KLF1_000014	Likely pathogenic
230	19	Substitution	g.12995766C>T	KLF1_000004	Likely pathogenic
231	19	Substitution	g.12995713T>G	KLF1_000015	Likely pathogenic
232	19	Substitution	g.12995709G>A	KLF1_000006	Likely pathogenic
233	11	Substitution	g.5271283G>A	HBG1_000013	uncertain significance
234	11	Substitution	g.5271063C>T	HBG1_000014	Pathogenic
235	11	Deletion	g.5270026_5274949del	HBG1_000012	Uncertain significance
237	11	Deletion	g.5191148_5270051del	HBD_000021	Pathogenic
241	11	Deletion	g.5246696_5271087del	HBG1_000018	Pathogenic
242	11	Duplication	g.5157109_5361649dup	HBD_000031	Uncertain significance
243	11	Substitution	g.5270959C>G	HBG1_000015	uncertain significance
245	11	Substitution	g.5269630C>T	HBG1_000016	Uncertain significance
246	11	Substitution	g.5255843T>C	HBD_000028	Pathogenic
247	11	Substitution	g.5255790A>G	HBD_000030	Pathogenic
248	11	Substitution	g.5255757G>A	HBD_000032	Pathogenic
249	11	Substitution	g.5255743A>G	HBD_000009	Pathogenic
250	11	Deletion	g.5255714_5255720del	HBD_000035	Pathogenic
251	11	Deletion	g.5135464_5254173del	HBD_000019	Pathogenic
254	11	Deletion	g.5193974_5273251del	HBD_000022	Pathogenic
255	11	Deletion	g.5204076_5271203del	HBD_000023	Pathogenic
256	11	Duplication	g.5217204_5285011dup	HBD_000025	Uncertain significance
257	11	Deletion	g.5222878_5250288del	HBD_000024	Pathogenic
258	11	Deletion	g.5226570_5233984del	HBD_000026	Pathogenic
260	11	Deletion	g.5246909_5268823del	HBD_000027	Pathogenic
261	11	Deletion	g.5247824_5255222del	HBD_000029	Pathogenic
262	11	Duplication	g.5157109_5361649dup	HBD_000031	Uncertain significance
263	11	Deletion	g.5255640_5255642del	HBD_000037	Pathogenic
264	11	Deletion	g.5255633del	HBD_000036	Pathogenic
265	11	Substitution	g.5255575C>T	HBD_000015	Pathogenic
266	11	Substitution	g.5255571A>G	HBD_000038	Pathogenic
267	11	Substitution	g.5255292G>A	HBD_000043	Pathogenic
268	11	Substitution	g.5254291G>A	HBD_000040	Pathogenic
269	11	Substitution	g.5254289G>C	HBD_000041	Pathogenic
270	11	Substitution	g.5254286T>C	HBD_000042	Pathogenic
271	11	Substitution	g.5254274C>T	HBD_000039	Pathogenic
272	11	Substitution	g.5254058A>C	HBD_000034	Pathogenic
275	11	Substitution	g.5248391G>A	HBB_000015	Pathogenic
277	11	Substitution	g.5248387G>T	HBB_000016	Pathogenic
278	11	Substitution	g.5248387G>C	HBB_000017	Pathogenic
279	11	Substitution	g.5248387G>C	HBB_000017	Pathogenic
280	11	Substitution	g.5248387G>C	HBB_000017	Pathogenic
281	11	Substitution	g.5248374T>A	HBB_000018	Pathogenic
282	11	Substitution	g.5248374T>A	HBB_000018	Pathogenic
283	11	Substitution	g.5248374T>A	HBB_000018	Pathogenic
286	11	Substitution	g.5248351C>T	HBB_000019	Pathogenic
287	11	Substitution	g.5248333G>T	HBB_000020	Pathogenic
288	11	Substitution	g.5248332T>G	HBB_000021	Pathogenic
291	11	Substitution	g.5248331A>G	HBB_000120	Pathogenic
293	11	Substitution	g.5248329T>G	HBB_000022	Pathogenic
294	11	Substitution	g.5248329T>C	HBB_000023	Pathogenic
295	11	Substitution	g.5248329T>C	HBB_000023	Pathogenic
296	11	Substitution	g.5248328T>C	HBB_000024	Pathogenic
297	11	Substitution	g.5248326C>A	HBB_000025	Pathogenic
298	11	Substitution	g.5248301T>G	HBB_000027	Pathogenic
299	11	Substitution	g.5248294G>A	HBB_000026	Pathogenic
300	11	Substitution	g.5248280C>T	HBG1_000014	Pathogenic
301	11	Substitution	g.5248280C>T	HBG1_000014	Pathogenic
302	11	Substitution	g.5248274T>C	HBB_000028	Pathogenic
303	11	Deletion	g.5248258_5248261del	HBB_000029	Pathogenic
304	11	Substitution	g.5248263G>A	HBB_000003	Pathogenic
305	11	Substitution	g.5248500A>G	HBB_000004	Pathogenic
306	11	Substitution	g.5248330T>G	HBB_000030	Pathogenic
307	11	Substitution	g.5248330T>C	HBB_000005	Pathogenic
308	11	Substitution	g.5248330T>C	HBB_000005	Pathogenic
309	11	Deletion	g.5134113_5252589del	HBB_000118	Pathogenic
310	11	Deletion	g.5135464_5254173del	HBD_000019	Pathogenic
312	11	Deletion	g.5191148_5270051del	HBD_000021	Pathogenic
313	11	Deletion	g.5193974_5273251del	HBD_000022	Pathogenic
314	11	Deletion	g.5204076_5271203del	HBD_000023	Pathogenic
318	11	Deletion	g.5246909_5268823del	HBD_000027	Pathogenic
323	11	Duplication	g.5157109_5361649dup	HBD_000031	Uncertain significance
326	11	Substitution	g.5248250A>G	HBB_000033	Pathogenic
327	11	Substitution	g.5248250A>C	HBB_000034	Pathogenic
328	11	Substitution	g.5248249C>T	HBB_000035	Pathogenic
332	11	Substitution	g.5248248C>A	HBB_000036	pathogenic
343	11	Deletion	g.5248234_5248235del	HBB_000037	Pathogenic
344	11	Substitution	g.5248233C>T	HBB_000038	Pathogenic
347	11	Substitution	g.5248232T>A	HBB_000039	Pathogenic
348	11	Substitution	g.5248232T>A	HBB_000039	Pathogenic
349	11	Substitution	g.5248232T>A	HBB_000039	Pathogenic
350	11	Substitution	g.5248232T>A	HBB_000039	Pathogenic
351	11	Substitution	g.5248232T>A	HBB_000039	Pathogenic
352	11	Substitution	g.5248232T>A	HBB_000039	Pathogenic
353	11	Substitution	g.5248232T>A	HBB_000039	Pathogenic
356	11	Deletion	g.5248226_5248227del	HBB_000040	Pathogenic
357	11	Insertion	g.5248225dup	HBB_000041	Pathogenic
358	11	Substitution	g.5248218C>T	HBB_000042	Uncertain significance
359	11	Substitution	g.5248211G>A	HBB_000043	Uncertain significance
360	11	Deletion	g.5248209del	HBB_000044	Pathogenic
361	11	Insertion	g.5248207dup	HBB_000045	Pathogenic
362	11	Insertion	g.5248202dup	HBB_000046	Pathogenic
365	11	Substitution	g.5248200T>A	HBB_000047	Pathogenic
366	11	Substitution	g.5248200T>A	HBB_000047	Pathogenic
370	11	Substitution	g.5248193T>C	HBB_000048	Pathogenic
371	11	Substitution	g.5248184T>G	HBB_000049	Uncertain significance
372	11	Substitution	g.5248184T>C	HBB_000050	Uncertain significance
373	11	Substitution	g.5248184T>C	HBB_000050	Uncertain significance
377	11	Substitution	g.5248173C>T	HBB_000051	Pathogenic
378	11	Substitution	g.5248173C>T	HBB_000051	Pathogenic
379	11	Substitution	g.5248169G>T	HBB_000052	Pathogenic
380	11	Insertion	g.5248167dup	HBB_000130	Pathogenic
381	11	Insertion	g.5248167dup	HBB_000053	Pathogenic
382	11	Substitution	g.5248163C>T	HBB_000121	Pathogenic
383	11	Substitution	g.5248161T>C	HBB_000054	Pathogenic
384	11	Substitution	g.5248161T>C	HBB_000054	Pathogenic
388	11	Substitution	g.5248159C>A	HBB_000058	Pathogenic
389	11	Substitution	g.5248159C>A	HBB_000058	Pathogenic
391	11	Substitution	g.5248158A>G	HBB_000059	Pathogenic
393	11	Substitution	g.5248155C>T	HBB_000060	Pathogenic
394	11	Substitution	g.5248155C>T	HBB_000060	Pathogenic
395	11	Substitution	g.5248155C>G	HBB_000061	Pathogenic
397	11	Substitution	g.5248154A>G	HBB_000062	Pathogenic
398	11	Substitution	g.5248154A>G	HBB_000062	Pathogenic
400	11	Substitution	g.5248050C>T	HBB_000063	Pathogenic
401	11	Substitution	g.5248032A>C	HBB_000056	Pathogenic
402	11	Substitution	g.5248030C>G	HBB_000065	Pathogenic
404	11	Deletion	g.5248028del	HBB_000066	Pathogenic
408	11	Substitution	g.5248050C>T	HBB_000063	Pathogenic
410	11	Substitution	g.5248044A>C	HBB_000057	Pathogenic
411	11	Substitution	g.5248032A>C	HBB_000056	Pathogenic
413	11	Substitution	g.5248031T>C	HBB_000055	Pathogenic
414	11	Substitution	g.5248030C>T	HBB_000064	Pathogenic
415	11	Substitution	g.5248030C>G	HBB_000065	Pathogenic
423	11	Substitution	g.5248024A>G	HBB_000067	Uncertain significance
431	11	Substitution	g.5248015T>C	HBB_000068	Uncertain significance
434	11	Substitution	g.5248014G>C	HBB_000069	Pathogenic
438	11	Deletion	g.5248012del	HBB_000129	Pathogenic
443	11	Deletion	g.5248012del	HBB_000071	Pathogenic
447	11	Substitution	g.5248009C>T	HBB_000072	Pathogenic
449	11	Substitution	g.5248008C>T	HBB_000075	Pathogenic
452	11	Deletion	g.5248007del	HBB_000073	Pathogenic
465	11	Insertion	g.5247997dup	HBB_000074	Pathogenic
471	11	Deletion	g.5247993_5247996del	HBB_000127	Pathogenic
472	11	Deletion	g.5247993_5247996del	HBB_000076	Pathogenic
473	11	Insertion/Deletion	g.5247992_5247996delinsT	HBB_000031	Pathogenic
477	11	Substitution	g.5247994A>G	HBB_000077	Pathogenic
481	11	Substitution	g.5247992C>A	HBB_000078	Pathogenic
482	11	Substitution	g.5247992C>A	HBB_000078	Pathogenic
486	11	Deletion	g.5247987del	HBB_000128	Pathogenic
487	11	Deletion	g.5247987del	HBB_000101	Pathogenic
494	11	Substitution	g.5247980C>T	HBB_000102	uncertain significance
496	11	Substitution	g.5247980C>A	HBB_000103	uncertain significance
517	11	Deletion	g.5247960del	HBB_000126	Pathogenic
518	11	Deletion	g.5247960del	HBB_000104	Pathogenic
520	11	Deletion	g.5247945_5247957del	HBB_000123	Pathogenic
521	11	Deletion	g.5247945_5247957del	HBB_000105	Pathogenic
522	11	Substitution	g.5247955A>T	HBB_000106	uncertain significance
526	11	Substitution	g.5247952C>T	HBB_000107	Uncertain significance
540	11	Substitution	g.5247943T>G	HBB_000108	Pathogenic
541	11	Substitution	g.5247942C>G	HBB_000109	Uncertain significance
542	11	Substitution	g.5247942C>G	HBB_000109	Uncertain significance
544	11	Substitution	g.5247941C>G	HBB_000110	Uncertain significance
555	11	Deletion	g.5247927_5247933del	HBB_000122	Pathogenic
556	11	Deletion	g.5247927_5247933del	HBB_000122	Pathogenic
557	11	Deletion	g.5247927_5247933del	HBB_000111	Pathogenic
588	11	Insertion	g.5247905dup	HBB_000131	Pathogenic
589	11	Insertion	g.5247905dup	HBB_000112	Pathogenic
590	11	Insertion	g.5247906dup	HBB_000113	Pathogenic
660	11	Substitution	g.5247857G>C	HBB_000114	Uncertain significance
665	11	Deletion	g.5247841_5247854del	HBB_000117	Pathogenic
670	11	Substitution	g.5247851C>G	HBB_000115	Uncertain significance
671	11	Substitution	g.5247851C>G	HBB_000115	Uncertain significance
697	11	Insertion	g.5247835dup	HBB_000116	Pathogenic
724	11	Substitution	g.5247818C>G	HBG2_000013	Uncertain significance
725	11	Substitution	g.5247818C>G	HBG2_000013	Uncertain significance
745	11	Substitution	g.5247806C>T	HBB_000100	Pathogenic
748	11	Deletion	g.5247805del	HBB_000099	Pathogenic
751	11	Substitution	g.5247802C>G	HBB_000098	Pathogenic
752	11	Substitution	g.5247802C>G	HBB_000098	Pathogenic
754	11	Substitution	g.5247744A>G	HBB_000096	Pathogenic
758	11	Substitution	g.5247153G>A	HBB_000095	Pathogenic
760	11	Substitution	g.5247204A>C	HBB_000097	Pathogenic
762	11	Substitution	g.5247153G>A	HBB_000095	Pathogenic
766	11	Substitution	g.5247072A>C	HBB_000094	Pathogenic
768	11	Substitution	g.5247046T>C	HBB_000092	Pathogenic
775	11	Substitution	g.5246959G>A	HBB_000093	Pathogenic
780	11	Substitution	g.5246957C>A	HBB_000091	Pathogenic
783	11	Substitution	g.5246953G>C	HBB_000090	Uncertain significance
796	11	Substitution	g.5246944C>T	HBB_000089	Uncertain significance
802	11	Deletion	g.5246926_5246937del	HBB_000088	Pathogenic
809	11	Substitution	g.5246933A>T	HBB_000087	Pathogenic
812	11	Substitution	g.5246931A>T	HBB_000086	Pathogenic
818	11	Substitution	g.5246925G>T	HBB_000085	Pathogenic
829	11	Substitution	g.5246920G>A	HBB_000084	Uncertain significance
848	11	Substitution	g.5246908C>A	HBB_000083	Pathogenic
853	11	Substitution	g.5246903G>C	HBB_000082	Pathogenic
869	11	Substitution	g.5246889T>C	HBB_000081	Uncertain significance
870	11	Substitution	g.5246889T>C	HBB_000081	Uncertain significance
882	11	Substitution	g.5246878G>C	HBB_000080	Uncertain significance
934	11	Substitution	g.5246839T>C	HBB_000079	Uncertain significance
953	11	Substitution	g.5246796T>G	HBB_000014	Pathogenic
954	11	Substitution	g.5246796T>G	HBB_000014	Pathogenic
955	11	Substitution	g.5246720T>G	HBB_000010	Pathogenic
956	11	Substitution	g.5246720T>C	HBB_000011	Pathogenic
957	11	Substitution	g.5246718A>G	HBB_000008	Pathogenic
958	11	Substitution	g.5246718A>G	HBB_000008	Pathogenic
959	11	Substitution	g.5246717T>C	HBB_000012	Pathogenic
960	11	Substitution	g.5246716T>C	HBB_000013	Pathogenic
964	16	Substitution	g.222889C>G	HBA2_000016	Pathogenic
965	16	Duplication	g.123895_245125dup	HBA2_000006	Uncertain significance
966	16	Duplication	g.155381_290220dup	HBA1_000024	Uncertain significance
967	16	Deletion	g.194214_238840del	HBA1_000003	Pathogenic
968	16	Deletion	g.196190_258010del	HBA1_000004	Pathogenic
969	16	Deletion	g.198215_225854del	HBA2_000007	Pathogenic
970	16	Deletion	g.199800_233300del	HBA1_000005	Pathogenic
971	16	Deletion	g.200820_232670del	HBA1_000006	Pathogenic
972	16	Deletion	g.203509_225434del	HBA2_000008	Pathogenic
973	16	Duplication	g.213925_281325dup	HBA1_000007	Uncertain significance
974	16	Duplication	g.215125_284579dup	HBA1_000008	Uncertain significance
975	16	Duplication	g.215144_236065dup	HBA1_000009	Uncertain significance
976	16	Deletion	g.215400_234700del	HBA1_000011	Pathogenic
978	16	Deletion	g.219817_224074del	HBA2_000027	Pathogenic
979	16	Duplication	g.219817_224074dup	HBA1_000010	Uncertain significance
980	16	Deletion	g.220158_226502del	HBA2_000010	Pathogenic
981	16	Deletion	g.220220_225884del	HBA2_000009	Pathogenic
982	16	Deletion	g.220831_232003del	HBA2_000003	Pathogenic
983	16	Deletion	g.221260_252033del	HBA1_000012	Pathogenic
984	16	Duplication	g.222201_227178dup	HBA1_000013	Uncertain significance
985	16	Deletion	g.222621_224517del	HBA2_000011	Pathogenic
986	16	Deletion	g.223300_227103del	HBA1_000023	Pathogenic
987	16	Duplication	g.223300_227103dup	HBA1_000014	Uncertain significance
988	16	Deletion	g.71955_235250del	HBA1_000019	Pathogenic
989	16	Duplication	g.84105_238055dup	HBA1_000020	Uncertain significance
990	16	Duplication	g.94455_213000dup	HBA1_000022	Uncertain significance
991	16	Duplication	g.97615_299525dup	HBA1_000021	Uncertain significance
992	16	Deletion	g.1_235263del	HBA2_000039	Pathogenic
993	16	Duplication	g.1_282199dup	HBA2_000040	Uncertain significance
994	16	Deletion	g.222938del	HBA2_000021	Pathogenic
995	16	Substitution	g.222939A>T	HBA2_000028	Pathogenic
996	16	Substitution	g.222945A>C	HBA2_000029	Pathogenic
997	16	Substitution	g.222951G>T	HBA2_000023	Pathogenic
998	16	Substitution	g.222957G>A	HBA2_000022	Pathogenic
999	16	Substitution	g.222963G>T	HBA2_000038	Pathogenic
1000	16	Substitution	g.222963G>T	HBA2_000038	Pathogenic
1001	16	Deletion	g.223002_223004del	HBA2_000030	Pathogenic
1002	16	Substitution	g.222968C>T	HBA2_000031	Pathogenic
1003	16	Substitution	g.223006G>A	HBA2_000037	Pathogenic
1004	16	Deletion	g.223151del	HBA2_000032	Pathogenic
1006	16	Deletion	g.223162del	HBA2_000024	Pathogenic
1007	16	Substitution	g.5247980G>A	HBA2_000034	uncertain significance
1008	16	Deletion	g.223177_223178del	HBA2_000035	Pathogenic
1009	16	Substitution	g.223206G>C	HBA1_000037	Pathogenic
1010	16	Substitution	g.223207G>A	HBA2_000036	Pathogenic
1011	16	Substitution	g.223233A>G	HBA2_000017	Pathogenic
1012	16	Insertion/Deletion	g.223446_223447delinsCTCGGCCC	HBA2_000004	Pathogenic
1013	16	Substitution	g.223525A>T	HBA2_000018	Pathogenic
1014	16	Substitution	g.223539C>G	HBA2_000025	Pathogenic
1015	16	Insertion/Deletion	g.223539_223540delinsGA	HBA2_000026	Pathogenic
1016	16	Substitution	g.223547T>C	HBA2_000020	Pathogenic
1017	16	Substitution	g.223597T>C	HBA2_000019	Pathogenic
1018	16	Substitution	g.223646G>C	HBA2_000012	Pathogenic
1019	16	Deletion	g.223650_223652del	HBA2_000014	Pathogenic
1020	16	Substitution	g.223691A>G	HBA2_000015	Pathogenic
1021	16	Substitution	g.223739C>T	HBA2_000013	Pathogenic
1022	16	Duplication	g.123895_245125dup	HBA2_000006	Uncertain significance
1023	16	Duplication	g.155381_290220dup	HBA1_000024	Uncertain significance
1024	16	Deletion	g.194214_238840del	HBA1_000003	Pathogenic
1025	16	Deletion	g.196190_258010del	HBA1_000004	Pathogenic
1026	16	Deletion	g.199800_233300del	HBA1_000005	Pathogenic
1027	16	Deletion	g.200820_232670del	HBA1_000006	Pathogenic
1028	16	Duplication	g.213925_281325dup	HBA1_000007	Uncertain significance
1029	16	Duplication	g.215125_284579dup	HBA1_000008	Uncertain significance
1030	16	Duplication	g.215144_236065dup	HBA1_000009	Uncertain significance
1031	16	Deletion	g.215400_234700del	HBA1_000011	Pathogenic
1032	16	Duplication	g.219817_224074dup	HBA1_000010	Uncertain significance
1033	16	Deletion	g.220831_232003del	HBA2_000003	Pathogenic
1034	16	Deletion	g.221260_252033del	HBA1_000012	Pathogenic
1035	16	Duplication	g.222201_227178dup	HBA1_000013	Uncertain significance
1036	16	Duplication	g.223300_227103dup	HBA1_000014	Uncertain significance
1037	16	Deletion	g.225800_228500del	HBA1_000016	Pathogenic
1038	16	Deletion	g.225996_228387del	HBA1_000015	Pathogenic
1039	16	Deletion	g.225996_228387del	HBA1_000015	Pathogenic
1040	16	Duplication	g.226268_360306dup	HBA1_000017	Uncertain significance
1041	16	Deletion	g.227121_228400del	HBA1_000018	Pathogenic
1043	16	Duplication	g.84105_238055dup	HBA1_000020	Uncertain significance
1044	16	Duplication	g.94455_213000dup	HBA1_000022	Uncertain significance
1045	16	Duplication	g.97615_299525dup	HBA1_000021	Uncertain significance
1046	16	Deletion	g.1_235263del	HBA2_000039	Pathogenic
1047	16	Duplication	g.1_282199dup	HBA2_000040	Uncertain significance
1048	16	Substitution	g.226716A>G	HBA1_000026	Pathogenic
1049	16	Deletion	g.226717del	HBA1_000025	Pathogenic
1050	16	Substitution	g.226717T>A	HBA1_000029	Pathogenic
1051	16	Substitution	g.226764A>G	HBA1_000028	Uncertain significance
1052	16	Substitution	g.226799G>T	HBA1_000030	Uncertain significance
1053	16	Substitution	g.226811G>A	HBA1_000027	Pathogenic
1054	16	Substitution	g.226819C>T	HBA1_000034	Pathogenic
1055	16	Deletion	g.223300_227103del	HBA1_000023	Pathogenic
1056	16	Substitution	g.226926A>G	HBA1_000035	Pathogenic
1057	16	Substitution	g.226927G>C	HBA1_000038	Pathogenic
1058	16	Substitution	g.226931G>A	HBA1_000039	Pathogenic
1059	16	Substitution	g.226936T>G	HBA1_000040	Uncertain significance
1060	16	Substitution	g.223206G>C	HBA1_000037	Pathogenic
1061	16	Substitution	g.227020T>C	HBA1_000041	Pathogenic
1062	16	Substitution	g.227055G>C	HBA1_000042	Pathogenic
1063	16	Substitution	g.227069C>A	HBA1_000036	Pathogenic
1064	16	Deletion	g.227069del	HBA1_000032	Pathogenic
1065	16	Insertion/Deletion	g.227251_227258delinsG	HBA1_000001	Pathogenic
1066	16	Insertion	g.227334_227336dup	HBA1_000033	Uncertain significance
1067	16	Insertion	g.227338_227339insTCA	HBA1_000031	Pathogenic
1075	16	Deletion	g.208663_235974del	HBA1_000045	Pathogenic
1076	16	Deletion	g.97115_175257del	HBA1_000002	Pathogenic
1077	16	Deletion	g.141630_167131del	HBA1_000043	Pathogenic
1078	16	Deletion	g.238014_297720del	HBA1_000044	Pathogenic
1079	11	Deletion	g.5248201del	HBB_000125	Pathogenic
1080	11	Substitution	g.5248185C>A	HBB_000136	Pathogenic
1081	11	Deletion	g.5248167del	HBB_000124	Pathogenic
1082	11	Deletion	g.5246864del	HBB_000032	Pathogenic
1083	16	Substitution	g.222951G>T	HBA2_000023	Pathogenic
1084	11	Substitution	g.5248155C>G	HBB_000061	Pathogenic
1085	11	Insertion	g.5247905_5247906insT	HBB_000133	Pathogenic
1086	11	Substitution	g.5246716A>G	HBB_000013	Pathogenic
1087	11	Deletion	g.5247824_5255222del	HBD_000029	Pathogenic
1088	16	Substitution	g.223691A>G	HBA2_000015	Pathogenic
1089	11	Substitution	g.5248161T>C	HBB_000054	Pathogenic
1090	11	Deletion	g.5247493_5248849del	HBB_000119	Pathogenic
1091	11	Substitution	g.5248200T>A	HBB_000047	Pathogenic
1092	16	Deletion	g.208663_235974del	HBA1_000045	Pathogenic
1093	11	Substitution	g.5248294G>A	HBB_000026	Pathogenic
1094	11	Substitution	g.5248008C>T	HBB_000075	Pathogenic
1095	16	Deletion	g.223300_227103del	HBA1_000023	Pathogenic
1096	11	Substitution	g.5248050C>T	HBB_000063	Pathogenic
1097	16	Deletion	g.238014_297720del	HBA1_000044	Pathogenic
1098	11	Substitution	g.5247802C>G	HBB_000098	Pathogenic
1099	11	Deletion	g.5246909_5268823del	HBD_000027	Pathogenic
1100	16	Deletion	g.226717del	HBA1_000025	Pathogenic
1101	16	Deletion	g.199800_233300del	HBA1_000005	Pathogenic
1102	11	Substitution	g.5248158A>G	HBB_000059	Pathogenic
1103	16	Deletion	g.203509_225434del	HBA2_000008	Pathogenic
1104	16	Duplication	g.97615_299525dup	HBA1_000021	Uncertain significance
1105	11	Substitution	g.5248159C>A	HBB_000058	Pathogenic
1106	11	Deletion	g.5248201del	HBB_000125	Pathogenic
1107	11	Substitution	g.5248329T>G	HBB_000022	Pathogenic
1108	16	Substitution	g.223207G>A	HBA2_000036	Pathogenic
1109	16	Deletion	g.219817_224074del	HBA2_000005	Pathogenic
1110	16	Deletion	g.196190_258010del	HBA1_000004	Pathogenic
1112	11	Substitution	g.5246931A>T	HBB_000086	Pathogenic
1113	16	Substitution	g.227055G>C	HBA1_000042	Pathogenic
1114	11	Substitution	g.5248030C>G	HBB_000065	Pathogenic
1115	11	Substitution	g.5247153G>A	HBB_000095	Pathogenic
1116	16	Deletion	g.215400_234700del	HBA1_000011	Pathogenic
1117	11	Substitution	g.5248185C>A	HBB_000136	Pathogenic
1118	16	Substitution	g.226799G>T	HBA1_000030	Uncertain significance
1119	11	Deletion	g.5191148_5270051del	HBD_000021	Pathogenic
1120	11	Deletion	g.5248259_5248262del	HBB_000135	Pathogenic
1121	11	Substitution	g.5247980C>T	HBB_000102	uncertain significance
1122	11	Substitution	g.5248391G>A	HBB_000015	Pathogenic
1123	11	Deletion	g.5246864del	HBB_000032	Pathogenic
1124	11	Substitution	g.5248173C>T	HBB_000051	Pathogenic
1125	16	Duplication	g.94455_213000dup	HBA1_000022	Uncertain significance
1126	11	Substitution	g.5247994A>G	HBB_000077	Pathogenic
1127	16	Deletion	g.71955_235250del	HBA1_000019	Pathogenic
1128	11	Substitution	g.5247992C>A	HBB_000078	Pathogenic
1129	16	Substitution	g.223597T>C	HBA2_000019	Pathogenic
1130	11	Substitution	g.5248249C>T	HBB_000035	Pathogenic
1131	16	Deletion	g.97115_175257del	HBA1_000002	Pathogenic
1132	11	Substitution	g.5248330T>G	HBB_000030	Pathogenic
1133	16	Substitution	g.223547T>C	HBA2_000020	Pathogenic
1134	16	Duplication	g.84105_238055dup	HBA1_000020	Uncertain significance
1135	11	Substitution	g.5248351C>T	HBB_000019	Pathogenic
1136	11	Insertion	g.5248206_5248207insG	HBB_000132	Pathogenic
1137	11	Substitution	g.5247806C>T	HBB_000100	Pathogenic
1138	16	Duplication	g.222201_227178dup	HBA1_000013	Uncertain significance
1139	11	Insertion	g.5247834_5247835insT	HBB_000134	Pathogenic
1140	11	Deletion	g.5134113_5252589del	HBB_000118	Pathogenic
1141	11	Substitution	g.5248332T>G	HBB_000021	Pathogenic
1142	16	Duplication	g.219817_224074dup	HBA1_000010	Uncertain significance
1143	11	Deletion	g.5247993_5247996del	HBB_000076	Pathogenic
1144	16	Duplication	g.155381_290220dup	HBA1_000024	Uncertain significance
1145	11	Deletion	g.5240000_5271087del	HBD_000033	Pathogenic
1146	11	Deletion	g.5248167del	HBB_000124	Pathogenic
1147	16	Substitution	g.223539C>G	HBA2_000025	Pathogenic
1148	11	Deletion	g.5222878_5250288del	HBD_000024	Pathogenic
1149	16	Duplication	g.223300_227103dup	HBA1_000014	Uncertain significance
1150	11	Substitution	g.5248193T>C	HBB_000048	Pathogenic
1151	19	Insertion	g.12996519_12996525dup	KLF1_000002	Likely pathogenic
3975	X	Substitution	g.48650744G>A	GATA1_000001	Pathogenic
3976	X	Substitution	g.48650753G>A	GATA1_000003	Pathogenic
3977	X	Deletion	g.48650754del	GATA1_000002	Pathogenic
3978	X	Substitution	g.48650784A>G	GATA1_000007	Pathogenic
3979	X	Substitution	g.48650783G>T	GATA1_000006	Pathogenic
3980	X	Substitution	g.48650778G>A	GATA1_000005	Pathogenic
3981	X	Substitution	g.48650777C>T	GATA1_000004	Pathogenic
16120	19	Substitution	g.12995766C>T	KLF1_000004	Likely pathogenic
16121	19	Substitution	g.12996149G>C	KLF1_000003	Likely pathogenic
16122	19	Substitution	g.12996149G>C	KLF1_000003	Likely pathogenic
16123	19	Substitution	g.12995821A>G	KLF1_000005	Likely pathogenic
16124	11	Insertion/Deletion	g.5247862_5247863delinsAT	HBB_000009	Pathogenic
16125	2	Substitution	g.60689441A>G	BCL11A_000001	Likely benign
16126	6	Substitution	g.135422296A>T	HBS1L_000002	Likely benign
16127	11	Substitution	g.5276169G>A	HBG2_000008	uncertain significance
